# Supplementary material for: DFT Study on the CO2 Reduction to C2 Chemicals Catalyzed by Fe and Co Clusters Supported on N-Doped Carbon
Source: Nanomaterials (Basel). 2022 Jun 29;12(13):2239. doi: 10.3390/nano12132239 (PMC9268301; doi:10.3390/nano12132239)
Supplement: Supplementary file 1 [file nanomaterials-12-02239-s001.zip]

Archive with 1 entries (1 files):
- nanomaterials-1748553-supplementary.pdf
